# Supplementary material for: Influence of the FIV Status and Chronic Gingivitis on Feline Oral Microbiota
Source: Pathogens. 2020 May 16;9(5):383. doi: 10.3390/pathogens9050383 (PMC7281021; doi:10.3390/pathogens9050383)
Supplement: Supplementary file 1 [file pathogens-09-00383-s001.zip]

Archive with 3 entries (3 files):
- supplement CEO et al/Fig S1_revised.tif
- supplement CEO et al/Fig S2.TIF
- supplement CEO et al/Supplemental tables  CEO et al.xlsx
