# Supplementary material for: Influence of the FIV Status and Chronic Gingivitis on Feline Oral Microbiota
Source: Pathogens. 2020 May 16;9(5):383. doi: 10.3390/pathogens9050383 (PMC7281021; doi:10.3390/pathogens9050383)
Supplement: Supplementary file 1 [file pathogens-09-00383-s001.zip › supplement CEO et al/Supplemental tables CEO et al.xlsx]

## Sheet: Table S1
Sample	Number	Sex	Age	FIV	Gingivitis grading	Gingivitis	Diet regime	Diet	City	Environment	Vaccine history	Disease history
PQ014	2	Male	adult	Negative	Grade II	Yes	A	1	Pirassununga	Indoor	Rabies and triple feline vaccine	None
PQ015	6	Male	adult	Negative	Grade III	Yes	A	1	Pirassununga	Indoor	Rabies and triple feline vaccine	None
PQ372	1	Male	adult	Negative	None	No	A	1	Pirassununga	Indoor	Rabies and triple feline vaccine	None
PQ373	4	Male	adult	Negative	None	No	A	1	Pirassununga	Indoor	Rabies and triple feline vaccine	None
PQ374	5	Male	adult	Negative	None	No	A	1	Pirassununga	Indoor	Rabies and triple feline vaccine	Coryza and sneezing
PQ375	9	Male	mature	Negative	Grade II	Yes	A	2	Tambaú	Outdoor	Rabies	Diarrhea, slimming,
PQ376	10	Female	old	Negative	Grade I	Yes	A	2	Tambaú	Indoor	Rabies	Tearing
PQ379	14	Male	young	Negative	Grade I	Yes	A	3	Piracicaba	Indoor	Rabies	None
PQ385	20	Male	adult	Negative	Grade III	Yes	A	3	Piracicaba	Indoor	Rabies	None
PQ388	24	Female	mature	Negative	Grade II	Yes	A	3	Piracicaba	Indoor	Rabies	None
PQ390	27	Female	senior	Negative	None	No	B	2	Pirassununga	Outdoor	Rabies and quadruple feline vaccine	Obesity
PQ391	28	Female	young	Negative	None	No	B	2	Pirassununga	Indoor	Rabies and triple feline vaccine	None
PQ392	29	Male	adult	Negative	Grade II	Yes	B	2	Pirassununga	Indoor	Rabies and triple feline vaccine	Blindness
PQ395	32	Male	adult	Negative	None	No	A	1	Pirassununga	Indoor	Rabies and triple feline vaccine	Vomiting, loss of appetite and mild apathy
PQ397	34	Female	senior	Negative	None	No	B	4	Pirassununga	Indoor	Rabies and triple feline vaccine	Obesity
PQ399	36	Female	mature	Negative	None	No	A	2	Tambaú	Indoor	Rabies	None
PQ402	41	Female	young	Negative	None	No	A	5	Ribeirão Preto	Indoor	Rabies	None
PQ405	45	Male	adult	Negative	Grade IV	Yes	A	5	Ribeirão Preto	Indoor	Rabies	None
PQ406	46	Female	young	Negative	None	No	A	5	Ribeirão Preto	Indoor	Rabies	None
PQ407	47	Female	young	Negative	Grade I	Yes	A	5	Ribeirão Preto	Indoor	Rabies	Diarrhea, slimming
PQ016	8	Female	adult	Positive	None	No	A	1	Pirassununga	Indoor	Rabies and triple feline vaccine	None
PQ017	9	Male	adult	Positive	Grade IV	Yes	C	1	Pirassununga	Indoor	Rabies	Tearing
PQ377	12	Male	old	Positive	Grade II	Yes	A	2	Tambaú	Indoor	Rabies	Sneezing, coryza, granulomatous lesion on muzzle
PQ378	13	Male	adult	Positive	None	No	A	3	Piracicaba	Indoor	Rabies	None
PQ380	15	Male	adult	Positive	Grade II	Yes	A	3	Piracicaba	Indoor	Rabies	None
PQ381	16	Female	mature	Positive	None	No	A	3	Piracicaba	Indoor	Rabies	Sneezing, coryza, tearing
PQ382	17	Female	mature	Positive	Grade III	Yes	A	3	Piracicaba	Indoor	Rabies	Carcinoma in the ear, apathy and weight loss
PQ383	18	Female	mature	Positive	Grade III	Yes	A	3	Piracicaba	Indoor	Rabies	Carcinoma in the ear
PQ384	19	Male	adult	Positive	Grade III	Yes	A	3	Piracicaba	Indoor	Rabies	None
PQ386	21	Male	adult	Positive	None	No	A	3	Piracicaba	Indoor	Rabies	None
PQ387	23	Male	adult	Positive	None	No	A	3	Piracicaba	Indoor	Rabies	Obesity
PQ389	26	Female	senior	Positive	Grade I	Yes	A	3	Piracicaba	Indoor	Rabies	Chronic kidney disease
PQ393	30	Female	mature	Positive	None	No	B	2	Pirassununga	Outdoor	Rabies and quadruple feline vaccine	Obesity
PQ394	31	Male	adult	Positive	Grade IV	Yes	A	1	Pirassununga	Outdoor	Rabies and triple feline vaccine	Abscesses, anorexia, polydipsia
PQ396	33	Male	adult	Positive	None	No	A	4	Pirassununga	Indoor	Rabies and triple feline vaccine	Obesity
PQ398	35	Male	adult	Positive	Grade II	Yes	A	2	Tambaú	Indoor	Rabies	None
PQ400	37	Female	adult	Positive	None	No	A	2	Tambaú	Indoor	Rabies	Chronic kidney disease
PQ401	38	Female	mature	Positive	None	No	A	4	Pirassununga	Outdoor	Rabies and triple feline vaccine	None
PQ403	42	Male	old	Positive	Grade IV	Yes	A	5	Ribeirão Preto	Indoor	Rabies	Face edema
PQ404	44	Female	young	Positive	None	No	A	5	Ribeirão Preto	Indoor	Rabies	None

## Sheet: Table S2
Diets	Market segment	Brand	% Crude Protein	Ethereal extract	mineral matter	fibrous matter	Calcium (Utmost)	Calcium (jot)	Phosphorus (jot)	Sodium (jot)	Potassium (jot)	Magnesium (utmost)	Omega 6 (jot)	Omega 3 (jot)	Taurine (jot)	Lysine (Jot)	Methionine (jot)	L-carnitine (jot)	Mannanoligosaccharides (Jot)	Inulin (jot)
1	Premium	Golden® to neutered cats	36	0.1	0.07	0.045	0.0135	0.009	0.008	0.0025	0.0052	0.001	0.02	0.0015	0.0015	0.013	0.009	0.0002
2	Premium	GranPlus® to neutered cats	36	0.09	0.08	0.05	0.015	0.008	0.007	0.003	0.006		0.02	0.002	0.0012	0.015	0.009	0.0001	0.001	0.0015
2	Premium	GranPlus®	32	0.09	0.08	0.05	0.015	0.008	0.007	0.003	0.006		0.02	0.002	0.0012	0.015	0.009	0.0001	0.001	0.0015
2	Premium	Whiskas®	32	0.08	0.085	0.045	0.015	0.006	0.007	0.008	0.007		0.02		0.001	0.009	0.0062
3	Premium	Golden®	31	0.12	0.08	0.035	0.015	0.007	0.006	0.002	0.0052	0.001	0.018	0.0018	0.0013	0.012	0.007
4	Superpremium	Premier® to neutered cats	40	0.12	0.085	0.045	0.0135	0.009	0.008	0.004	0.0052	0.001	0.0165	0.0027	0.0015	0.0135	0.008
4	Superpremium	Premier® Matisse	36	0.1	0.075	0.055	0.016	0.008	0.008	0.003	0.004		0.012	0.0015	0.0015		0.003	0.0002
4	Superpremium	Royal Canin®	32.5	0.13	0.085	0.043	0.0096	0.0064	0.0056	0.0072	0.008	0.0005			0.0018		0.00963
5	Premium	Sabor e Vida®	31	0.12	0.085	3	0.016	0.008	0.007	0.003	0.005		0.011	0.002	0.0012	0.009	0.007		0.001	0.001
Features used to group diets: 1) Market segment: Premium and Superpremium; 3) Brand; 2) Chemical composition (crude protein, fat, moisture, fiber, among others).
